# Supplementary material for: A Computational Model for Estimating the Progression of COVID-19 Cases in the US West and East Coast Population Regions
Source: Exp Results. 2020 Aug 20;1:e41. doi: 10.1017/exp.2020.45 (PMC7557233; doi:10.1017/exp.2020.45)
Supplement: Supplementary file 1 [file expsup.zip]

Archive with 2 entries (2 files):
- S2516712X20000453sup001.txt
- S2516712X20000453sup002.pdf
